# Supplementary material for: Early potential safety signals for gliptins and gliflozins using real-world pharmacy data compared to spontaneous reporting
Source: PLoS One. 2026 Jun 25;21(6):e0352399. doi: 10.1371/journal.pone.0352399 (PMC13298747; doi:10.1371/journal.pone.0352399)
Supplement: S1 Dataset — Aggregated drug–event pairs and results of BCPNN analyses. (XLSX) [file pone.0352399.s002.xlsx]

## Sheet: extract_RWD
active ingredient	event effect (Pt)	count (n)
METFORMIN	Musculoskeletal pain, Pain in extremity	37	974
METFORMIN	Polyuria, Pollakiuria, Nocturia or Urinary urgency	33
METFORMIN	Diarrhoea	30
METFORMIN	Other health problems experienced since treatment initiation (at least six months and less than two years)	26
METFORMIN	Hypercholesterolaemia	22
METFORMIN	Dry mouth	19
METFORMIN	Headache	17
METFORMIN	Abdominal pain	16
METFORMIN	COVID-19 infection	15
METFORMIN	Vertigo	14
METFORMIN	Pruritus, Urticaria	14
METFORMIN	Dyspepsia	13
METFORMIN	Asthenia	13
SITAGLIPTIN	Dry mouth	12
METFORMIN	Hyperglycaemia	12
METFORMIN	Dizziness	12
METFORMIN	Dermatitis	11
METFORMIN	Urinary tract infection	10
EMPAGLIFLOZIN	Dry mouth	9
METFORMIN	Polydipsia	9
DAPAGLIFLOZIN	Musculoskeletal pain, Pain in extremity	9
SITAGLIPTIN	Polyuria, Pollakiuria, Nocturia or Urinary urgency	9
EMPAGLIFLOZIN	Musculoskeletal pain, Pain in extremity	9
EMPAGLIFLOZIN	Asthenia	8
EMPAGLIFLOZIN	Headache	8
METFORMIN	Gastroenteritis	8
METFORMIN	Petechiae	8
METFORMIN	Oedema	8
SITAGLIPTIN	Musculoskeletal pain, Pain in extremity	8
LINAGLIPTIN	Polyuria, Pollakiuria, Nocturia or Urinary urgency	8
LINAGLIPTIN	Musculoskeletal pain, Pain in extremity	8
DAPAGLIFLOZIN	Hyperglycaemia	7
DAPAGLIFLOZIN	Urinary tract infection	7
LINAGLIPTIN	Dizziness	7
DAPAGLIFLOZIN	Other health problems experienced since treatment initiation (at least six months and less than two years)	7
SITAGLIPTIN	Other health problems experienced since treatment initiation (at least six months and less than two years)	7
DAPAGLIFLOZIN	Polyuria, Pollakiuria, Nocturia or Urinary urgency	7
LINAGLIPTIN	Dry mouth	7
EMPAGLIFLOZIN	Dizziness	6
LINAGLIPTIN	Dermatitis	6
LINAGLIPTIN	Abdominal pain	6
DAPAGLIFLOZIN	Pruritus, Urticaria	6
EMPAGLIFLOZIN	Pruritus, Urticaria	6
LINAGLIPTIN	Urinary tract infection	6
LINAGLIPTIN	Headache	6
METFORMIN	Iron deficiency anaemia	6
EMPAGLIFLOZIN	Polyuria, Pollakiuria, Nocturia or Urinary urgency	6
LINAGLIPTIN	Iron deficiency anaemia	5
DAPAGLIFLOZIN	Dermatitis	5
LINAGLIPTIN	Oedema	5
SITAGLIPTIN	COVID-19 infection	5
SITAGLIPTIN	Hyperglycaemia	5
SITAGLIPTIN	Urinary tract infection	5
SITAGLIPTIN	Asthenia	5
DAPAGLIFLOZIN	Hypercholesterolaemia	5
LINAGLIPTIN	Vertigo	5
EMPAGLIFLOZIN	Hypercholesterolaemia	5
SITAGLIPTIN	Pruritus, Urticaria	5
SITAGLIPTIN	Hypercholesterolaemia	5
SITAGLIPTIN	Diarrhoea	5
METFORMIN	Cardiac failure	5
LINAGLIPTIN	Pruritus, Urticaria	5
METFORMIN	Osteoporosis	5
LINAGLIPTIN	Diarrhoea	5
LINAGLIPTIN	Bone fracture	4
LINAGLIPTIN	Renal failure	4
CANAGLIFLOZIN	Pruritus, Urticaria	4
SITAGLIPTIN	Osteoporosis	4
SITAGLIPTIN	Respiratory tract infection	4
CANAGLIFLOZIN	Musculoskeletal pain, Pain in extremity	4
EMPAGLIFLOZIN	Dermatitis	4
METFORMIN	Erythema	4
METFORMIN	Blood creatinine increased	4
SITAGLIPTIN	Dyspepsia	4
EMPAGLIFLOZIN	Vertigo	4
DAPAGLIFLOZIN	Dizziness	4
DAPAGLIFLOZIN	Asthenia	4
SITAGLIPTIN	Vertigo	4
METFORMIN	Nausea and vomiting	4
LINAGLIPTIN	Hyperglycaemia	4
SITAGLIPTIN	Headache	4
EMPAGLIFLOZIN	Other health problems experienced since treatment initiation (at least six months and less than two years)	4
LINAGLIPTIN	Hypercholesterolaemia	4
METFORMIN	Respiratory tract infection	4
LINAGLIPTIN	Other health problems experienced since treatment initiation (at least six months and less than two years)	4
DAPAGLIFLOZIN	Syncope	3
SITAGLIPTIN	Dehydration	3
CANAGLIFLOZIN	Vertigo	3
VILDAGLIPTIN	Hyperglycaemia	3
LINAGLIPTIN	Orthostatic hypotension	3
VILDAGLIPTIN	Asthenia	3
CANAGLIFLOZIN	Headache	3
LINAGLIPTIN	Nausea and vomiting	3
EMPAGLIFLOZIN	Cardiac failure	3
DAPAGLIFLOZIN	Petechiae	3
CANAGLIFLOZIN	Other health problems experienced since treatment initiation (at least six months and less than two years)	3
METFORMIN	Malleolar oedema	3
LINAGLIPTIN	Cardiac failure	3
VILDAGLIPTIN	Other health problems experienced since treatment initiation (at least six months and less than two years)	3
LINAGLIPTIN	Respiratory tract infection	3
VILDAGLIPTIN	Polyuria, Pollakiuria, Nocturia or Urinary urgency	3
DAPAGLIFLOZIN	Dyspepsia	3
METFORMIN	Hypotension	3
METFORMIN	Purpura	3
VILDAGLIPTIN	Musculoskeletal pain, Pain in extremity	3
METFORMIN	Bone fracture	3
METFORMIN	Syncope	3
LINAGLIPTIN	Dyspepsia	3
SITAGLIPTIN	Dizziness	3
METFORMIN	Large haematoma	3
DAPAGLIFLOZIN	Diarrhoea	3
LINAGLIPTIN	Asthenia	3
DAPAGLIFLOZIN	Dry mouth	3
ALOGLIPTIN	Exanthematous rash	2
ALOGLIPTIN	Osteoporosis	2
ALOGLIPTIN	Petechiae	2
LINAGLIPTIN	Megaloblastic anaemia	2
ALOGLIPTIN	COVID-19 infection	2
DAPAGLIFLOZIN	Purpura	2
EMPAGLIFLOZIN	Hypotension	2
EMPAGLIFLOZIN	Dehydration	2
SITAGLIPTIN	Epistaxis	2
SITAGLIPTIN	Hypotension	2
SITAGLIPTIN	Purpura	2
ALOGLIPTIN	Pruritus, Urticaria	2
CANAGLIFLOZIN	Dyspepsia	2
ALOGLIPTIN	Headache	2
ALOGLIPTIN	Hypercholesterolaemia	2
EMPAGLIFLOZIN	Orthostatic hypotension	2
SITAGLIPTIN	Hypoglycaemia	2
SITAGLIPTIN	Renal failure	2
LINAGLIPTIN	Epistaxis	2
LINAGLIPTIN	Blood creatinine increased	2
VILDAGLIPTIN	Abdominal pain	2
LINAGLIPTIN	Dehydration	2
DAPAGLIFLOZIN	Large haematoma	2
EMPAGLIFLOZIN	Large haematoma	2
VILDAGLIPTIN	Urinary tract infection	2
VILDAGLIPTIN	Vertigo	2
VILDAGLIPTIN	Dizziness	2
SITAGLIPTIN	Large haematoma	2
METFORMIN	Diabetic ketoacidosis	2
ALOGLIPTIN	Polyuria, Pollakiuria, Nocturia or Urinary urgency	2
DAPAGLIFLOZIN	Cardiac failure	2
DAPAGLIFLOZIN	Iron deficiency anaemia	2
DAPAGLIFLOZIN	Respiratory tract infection	2
VILDAGLIPTIN	Headache	2
EMPAGLIFLOZIN	Respiratory tract infection	2
DAPAGLIFLOZIN	Polydipsia	2
CANAGLIFLOZIN	Dry mouth	2
VILDAGLIPTIN	Diarrhoea	2
EMPAGLIFLOZIN	Polydipsia	2
LINAGLIPTIN	Osteoporosis	2
DAPAGLIFLOZIN	Oedema	2
EMPAGLIFLOZIN	Oedema	2
LINAGLIPTIN	Petechiae	2
LINAGLIPTIN	Polydipsia	2
METFORMIN	Exanthematous rash	2
METFORMIN	Epistaxis	2
EMPAGLIFLOZIN	Dyspepsia	2
DAPAGLIFLOZIN	Abdominal pain	2
EMPAGLIFLOZIN	COVID-19 infection	2
METFORMIN	Hypoglycaemia	2
EMPAGLIFLOZIN	Hyperglycaemia	2
DAPAGLIFLOZIN	Vertigo	2
METFORMIN	Orthostatic hypotension	2
EMPAGLIFLOZIN	Urinary tract infection	2
LINAGLIPTIN	COVID-19 infection	2
DAPAGLIFLOZIN	Headache	2
SAXAGLIPTIN	Other health problems experienced since treatment initiation (at least six months and less than two years)	1
DAPAGLIFLOZIN	Acute pancreatitis	1
SITAGLIPTIN	Blood urea increased	1
SITAGLIPTIN	Lymphocytopenia	1
LINAGLIPTIN	Hypermagnesaemia	1
LINAGLIPTIN	Bullous pemphigoid	1
SITAGLIPTIN	Hyperphosphataemia	1
VILDAGLIPTIN	Hypoglycaemia	1
VILDAGLIPTIN	Orthostatic hypotension	1
VILDAGLIPTIN	Syncope	1
CANAGLIFLOZIN	Large haematoma	1
VILDAGLIPTIN	Nausea and vomiting	1
LINAGLIPTIN	Diabetic ketoacidosis	1
EMPAGLIFLOZIN	Malleolar oedema	1
VILDAGLIPTIN	Large haematoma	1
ALOGLIPTIN	Oedema	1
METFORMIN	Haematocrit increased	1
CANAGLIFLOZIN	Cardiac failure	1
CANAGLIFLOZIN	Iron deficiency anaemia	1
CANAGLIFLOZIN	Respiratory tract infection	1
CANAGLIFLOZIN	Polydipsia	1
VILDAGLIPTIN	Osteoporosis	1
DAPAGLIFLOZIN	Exanthematous rash	1
EMPAGLIFLOZIN	Exanthematous rash	1
CANAGLIFLOZIN	Oedema	1
ALOGLIPTIN	Urinary tract infection	1
DAPAGLIFLOZIN	Erythema	1
EMPAGLIFLOZIN	Epistaxis	1
VILDAGLIPTIN	Oedema	1
METFORMIN	Hyperphosphataemia	1
DAPAGLIFLOZIN	Hypoglycaemia	1
DAPAGLIFLOZIN	Renal failure	1
SITAGLIPTIN	Erythema	1
SITAGLIPTIN	Blood creatinine increased	1
EMPAGLIFLOZIN	Hypoglycaemia	1
CANAGLIFLOZIN	Dermatitis	1
EMPAGLIFLOZIN	Syncope	1
SITAGLIPTIN	Bone fracture	1
CANAGLIFLOZIN	COVID-19 infection	1
LINAGLIPTIN	Erythema	1
ALOGLIPTIN	Diarrhoea	1
DAPAGLIFLOZIN	Nausea and vomiting	1
EMPAGLIFLOZIN	Nausea and vomiting	1
VILDAGLIPTIN	Dermatitis	1
SITAGLIPTIN	Orthostatic hypotension	1
LINAGLIPTIN	Hypoglycaemia	1
VILDAGLIPTIN	COVID-19 infection	1
CANAGLIFLOZIN	Urinary tract infection	1
DAPAGLIFLOZIN	Gastroenteritis	1
ALOGLIPTIN	Dry mouth	1
EMPAGLIFLOZIN	Gastroenteritis	1
CANAGLIFLOZIN	Dizziness	1
LINAGLIPTIN	Syncope	1
CANAGLIFLOZIN	Hypercholesterolaemia	1
LINAGLIPTIN	Gastroenteritis	1
EMPAGLIFLOZIN	Osteoporosis	1
ALOGLIPTIN	Musculoskeletal pain, Pain in extremity	1
EMPAGLIFLOZIN	Iron deficiency anaemia	1
EMPAGLIFLOZIN	Petechiae	1
VILDAGLIPTIN	Hypercholesterolaemia	1
SITAGLIPTIN	Iron deficiency anaemia	1
SITAGLIPTIN	Polydipsia	1
VILDAGLIPTIN	Dry mouth	1
CANAGLIFLOZIN	Polyuria, Pollakiuria, Nocturia or Urinary urgency	1
SITAGLIPTIN	Oedema	1
EMPAGLIFLOZIN	Abdominal pain	1
DAPAGLIFLOZIN	COVID-19 infection	1
METFORMIN	Dehydration	1
METFORMIN	Renal failure	1
SITAGLIPTIN	Abdominal pain	1
EMPAGLIFLOZIN	Diarrhoea	1

## Sheet: analysis_RWD
active ingredient	event effect (Pt)	count (n)	FDR	FNR	Se	Sp
METFORMIN	Musculoskeletal pain, Pain in extremity	37	0.219005	0.408264	0.29629	0.928281
METFORMIN	Polyuria, Pollakiuria, Nocturia or Urinary urgency	33	0.2077	0.413592	0.272618	0.938512
METFORMIN	Diarrhoea	30	0.0525521	0.474244	0.00835903	1
METFORMIN	Other health problems experienced since treatment initiation (at least six months and less than two years)	26	0.254918	0.384888	0.394417	0.882078
METFORMIN	Hypercholesterolaemia	22	0.216278	0.40957	0.29041	0.93091
METFORMIN	Dry mouth	19	0.483265	0.156244	0.961946	0.201088
METFORMIN	Headache	17	0.437001	0.217193	0.884154	0.391092
METFORMIN	Abdominal pain	16	0.149761	0.439594	0.157529	0.976892
METFORMIN	COVID-19 infection	15	0.210527	0.412223	0.278611	0.936045
METFORMIN	Vertigo	14	0.382529	0.276541	0.757237	0.584808
METFORMIN	Pruritus, Urticaria	14	0.492002	0.143516	0.972572	0.163428
METFORMIN	Dyspepsia	13	0.277387	0.366348	0.465403	0.843388
METFORMIN	Asthenia	13	0.45463	0.192897	0.91902	0.320144
SITAGLIPTIN	Dry mouth	12	0.0594768	0.472256	0.0165959	0.999585
METFORMIN	Hyperglycaemia	12	0.451762	0.196318	0.914178	0.331511
METFORMIN	Dizziness	12	0.477553	0.164476	0.954143	0.22559
METFORMIN	Dermatitis	11	0.411003	0.247632	0.826248	0.489057
METFORMIN	Urinary tract infection	10	0.511633	0.115377	0.991001	0.0777401
EMPAGLIFLOZIN	Dry mouth	9	0.132628	0.447662	0.122441	0.984745
METFORMIN	Polydipsia	9	0.265325	0.37634	0.427799	0.864682
DAPAGLIFLOZIN	Musculoskeletal pain, Pain in extremity	9	0.331181	0.320532	0.625482	0.726763
SITAGLIPTIN	Polyuria, Pollakiuria, Nocturia or Urinary urgency	9	0.337354	0.314977	0.643094	0.711007
EMPAGLIFLOZIN	Musculoskeletal pain, Pain in extremity	9	0.342025	0.310833	0.655976	0.698936
EMPAGLIFLOZIN	Asthenia	8	0.0672827	0.470309	0.0246872	0.999061
EMPAGLIFLOZIN	Headache	8	0.110554	0.455887	0.0863202	0.99168
METFORMIN	Gastroenteritis	8	0.136499	0.446037	0.129513	0.983246
METFORMIN	Petechiae	8	0.296598	0.351448	0.521295	0.806707
METFORMIN	Oedema	8	0.426428	0.231127	0.860274	0.432836
SITAGLIPTIN	Musculoskeletal pain, Pain in extremity	8	0.460366	0.186101	0.928397	0.297069
LINAGLIPTIN	Polyuria, Pollakiuria, Nocturia or Urinary urgency	8	0.469027	0.175973	0.941606	0.261631
LINAGLIPTIN	Musculoskeletal pain, Pain in extremity	8	0.507065	0.122989	0.987224	0.0979123
DAPAGLIFLOZIN	Hyperglycaemia	7	0.0876476	0.464772	0.0482963	0.996744
DAPAGLIFLOZIN	Urinary tract infection	7	0.0960252	0.461157	0.0638038	0.994915
LINAGLIPTIN	Dizziness	7	0.199197	0.417707	0.254348	0.945775
DAPAGLIFLOZIN	Other health problems experienced since treatment initiation (at least six months and less than two years)	7	0.284674	0.361013	0.485954	0.830242
SITAGLIPTIN	Other health problems experienced since treatment initiation (at least six months and less than two years)	7	0.350242	0.304347	0.676447	0.677977
DAPAGLIFLOZIN	Polyuria, Pollakiuria, Nocturia or Urinary urgency	7	0.398312	0.260844	0.796275	0.53313
LINAGLIPTIN	Dry mouth	7	0.427788	0.229523	0.863283	0.427639
EMPAGLIFLOZIN	Dizziness	6	0.160402	0.434929	0.17778	0.971573
LINAGLIPTIN	Dermatitis	6	0.187018	0.423283	0.229526	0.955008
LINAGLIPTIN	Abdominal pain	6	0.190019	0.421879	0.235824	0.952749
DAPAGLIFLOZIN	Pruritus, Urticaria	6	0.247685	0.390558	0.371696	0.893267
EMPAGLIFLOZIN	Pruritus, Urticaria	6	0.258472	0.382045	0.40562	0.87636
LINAGLIPTIN	Urinary tract infection	6	0.279272	0.365021	0.470548	0.840124
LINAGLIPTIN	Headache	6	0.401184	0.258037	0.80304	0.523409
METFORMIN	Iron deficiency anaemia	6	0.435716	0.219071	0.881194	0.396339
EMPAGLIFLOZIN	Polyuria, Pollakiuria, Nocturia or Urinary urgency	6	0.463246	0.182772	0.932915	0.285347
LINAGLIPTIN	Iron deficiency anaemia	5	0.105379	0.457571	0.0789295	0.992918
DAPAGLIFLOZIN	Dermatitis	5	0.167549	0.431995	0.190956	0.967608
LINAGLIPTIN	Oedema	5	0.17714	0.427569	0.210535	0.961528
SITAGLIPTIN	COVID-19 infection	5	0.251322	0.387733	0.38311	0.887703
SITAGLIPTIN	Hyperglycaemia	5	0.301412	0.34726	0.536217	0.796405
SITAGLIPTIN	Urinary tract infection	5	0.309529	0.340299	0.560446	0.77877
SITAGLIPTIN	Asthenia	5	0.327989	0.323228	0.61661	0.734598
DAPAGLIFLOZIN	Hypercholesterolaemia	5	0.359856	0.296673	0.700325	0.652051
LINAGLIPTIN	Vertigo	5	0.369096	0.288742	0.723615	0.625621
EMPAGLIFLOZIN	Hypercholesterolaemia	5	0.370598	0.287401	0.727444	0.621159
SITAGLIPTIN	Pruritus, Urticaria	5	0.393931	0.26502	0.786031	0.547572
SITAGLIPTIN	Hypercholesterolaemia	5	0.420894	0.237289	0.848137	0.453518
SITAGLIPTIN	Diarrhoea	5	0.440897	0.211249	0.892834	0.375319
METFORMIN	Cardiac failure	5	0.446237	0.203756	0.903849	0.353663
LINAGLIPTIN	Pruritus, Urticaria	5	0.450361	0.198116	0.911665	0.337118
METFORMIN	Osteoporosis	5	0.457493	0.18952	0.923768	0.308652
LINAGLIPTIN	Diarrhoea	5	0.480412	0.16036	0.958088	0.213404
LINAGLIPTIN	Bone fracture	4	0.0767767	0.468416	0.0325812	0.998406
LINAGLIPTIN	Renal failure	4	0.0824731	0.466602	0.0404752	0.997575
CANAGLIFLOZIN	Pruritus, Urticaria	4	0.0920092	0.462962	0.0560764	0.995848
SITAGLIPTIN	Osteoporosis	4	0.143377	0.442832	0.143596	0.980091
SITAGLIPTIN	Respiratory tract infection	4	0.153135	0.438024	0.164375	0.975169
CANAGLIFLOZIN	Musculoskeletal pain, Pain in extremity	4	0.245789	0.391959	0.365979	0.896032
EMPAGLIFLOZIN	Dermatitis	4	0.288144	0.358286	0.496158	0.823618
METFORMIN	Erythema	4	0.298239	0.350055	0.52627	0.803292
METFORMIN	Blood creatinine increased	4	0.299842	0.348666	0.531245	0.799849
SITAGLIPTIN	Dyspepsia	4	0.324884	0.326137	0.607546	0.742115
EMPAGLIFLOZIN	Vertigo	4	0.346946	0.30686	0.668355	0.686502
DAPAGLIFLOZIN	Dizziness	4	0.351883	0.303081	0.680457	0.673694
DAPAGLIFLOZIN	Asthenia	4	0.367576	0.290078	0.719778	0.630065
SITAGLIPTIN	Vertigo	4	0.399755	0.25945	0.799661	0.528274
METFORMIN	Nausea and vomiting	4	0.406807	0.252183	0.816434	0.503859
LINAGLIPTIN	Hyperglycaemia	4	0.444904	0.205643	0.901128	0.359115
SITAGLIPTIN	Headache	4	0.476133	0.166538	0.952113	0.231634
EMPAGLIFLOZIN	Other health problems experienced since treatment initiation (at least six months and less than two years)	4	0.493484	0.141308	0.974203	0.15705
LINAGLIPTIN	Hypercholesterolaemia	4	0.505551	0.125027	0.985894	0.104611
METFORMIN	Respiratory tract infection	4	0.510085	0.118004	0.989821	0.0844964
LINAGLIPTIN	Other health problems experienced since treatment initiation (at least six months and less than two years)	4	0.525942	0.126231	0.999608	0.0147942
DAPAGLIFLOZIN	Syncope	3	0.120514	0.45257	0.100872	0.989033
SITAGLIPTIN	Dehydration	3	0.128807	0.449287	0.115294	0.98622
CANAGLIFLOZIN	Vertigo	3	0.140089	0.444436	0.136561	0.981679
VILDAGLIPTIN	Hyperglycaemia	3	0.15654	0.436467	0.171156	0.9734
LINAGLIPTIN	Orthostatic hypotension	3	0.164107	0.43346	0.18437	0.969605
VILDAGLIPTIN	Asthenia	3	0.170904	0.430519	0.197501	0.965605
CANAGLIFLOZIN	Headache	3	0.180509	0.426102	0.216903	0.959441
LINAGLIPTIN	Nausea and vomiting	3	0.183822	0.424687	0.223227	0.957244
EMPAGLIFLOZIN	Cardiac failure	3	0.193115	0.420461	0.242042	0.950491
DAPAGLIFLOZIN	Petechiae	3	0.221658	0.406946	0.302151	0.925647
CANAGLIFLOZIN	Other health problems experienced since treatment initiation (at least six months and less than two years)	3	0.256717	0.38346	0.400022	0.879239
METFORMIN	Malleolar oedema	3	0.266961	0.374889	0.433314	0.86174
LINAGLIPTIN	Cardiac failure	3	0.275497	0.367699	0.460228	0.846598
VILDAGLIPTIN	Other health problems experienced since treatment initiation (at least six months and less than two years)	3	0.291568	0.355557	0.506271	0.816911
LINAGLIPTIN	Respiratory tract infection	3	0.317394	0.333324	0.584174	0.760603
VILDAGLIPTIN	Polyuria, Pollakiuria, Nocturia or Urinary urgency	3	0.348598	0.30561	0.672411	0.682243
DAPAGLIFLOZIN	Dyspepsia	3	0.376615	0.282012	0.74249	0.603121
METFORMIN	Hypotension	3	0.39109	0.267978	0.778971	0.556959
METFORMIN	Purpura	3	0.392483	0.266515	0.782549	0.552266
VILDAGLIPTIN	Musculoskeletal pain, Pain in extremity	3	0.395392	0.26361	0.789471	0.542793
METFORMIN	Bone fracture	3	0.425057	0.232722	0.857259	0.438012
METFORMIN	Syncope	3	0.448972	0.199864	0.909108	0.342718
LINAGLIPTIN	Dyspepsia	3	0.453198	0.194548	0.916608	0.325865
SITAGLIPTIN	Dizziness	3	0.478975	0.162427	0.956141	0.219511
METFORMIN	Large haematoma	3	0.487603	0.149844	0.967433	0.182416
DAPAGLIFLOZIN	Diarrhoea	3	0.502499	0.129245	0.983201	0.117895
LINAGLIPTIN	Asthenia	3	0.504027	0.126936	0.984557	0.111293
DAPAGLIFLOZIN	Dry mouth	3	0.516344	0.109842	0.994244	0.0570926
ALOGLIPTIN	Exanthematous rash	2	0.0996668	0.459361	0.0714901	0.993935
ALOGLIPTIN	Osteoporosis	2	0.115753	0.454212	0.0936171	0.990398
ALOGLIPTIN	Petechiae	2	0.124667	0.450934	0.108119	0.98763
LINAGLIPTIN	Megaloblastic anaemia	2	0.14634	0.44122	0.150631	0.978492
ALOGLIPTIN	COVID-19 infection	2	0.174027	0.42905	0.204044	0.963567
DAPAGLIFLOZIN	Purpura	2	0.20209	0.416332	0.260469	0.943381
EMPAGLIFLOZIN	Hypotension	2	0.204941	0.414958	0.266553	0.940963
EMPAGLIFLOZIN	Dehydration	2	0.229127	0.402972	0.319655	0.917656
SITAGLIPTIN	Epistaxis	2	0.231431	0.401632	0.32548	0.914974
SITAGLIPTIN	Hypotension	2	0.233641	0.400277	0.331306	0.912292
SITAGLIPTIN	Purpura	2	0.235762	0.398909	0.337131	0.90961
ALOGLIPTIN	Pruritus, Urticaria	2	0.237812	0.397526	0.342952	0.906928
CANAGLIFLOZIN	Dyspepsia	2	0.239822	0.396131	0.348754	0.904241
ALOGLIPTIN	Headache	2	0.249527	0.389151	0.377407	0.890488
ALOGLIPTIN	Hypercholesterolaemia	2	0.253145	0.386304	0.388766	0.884911
EMPAGLIFLOZIN	Orthostatic hypotension	2	0.260224	0.380619	0.411189	0.873474
SITAGLIPTIN	Hypoglycaemia	2	0.261976	0.379196	0.416726	0.870562
SITAGLIPTIN	Renal failure	2	0.263674	0.377776	0.422264	0.867622
LINAGLIPTIN	Epistaxis	2	0.268628	0.373434	0.438781	0.85878
LINAGLIPTIN	Blood creatinine increased	2	0.270246	0.371994	0.444248	0.855777
VILDAGLIPTIN	Abdominal pain	2	0.273651	0.369119	0.454992	0.849697
LINAGLIPTIN	Dehydration	2	0.28111	0.363699	0.47569	0.836832
DAPAGLIFLOZIN	Large haematoma	2	0.286408	0.359655	0.491072	0.826933
EMPAGLIFLOZIN	Large haematoma	2	0.289866	0.356923	0.501222	0.820274
VILDAGLIPTIN	Urinary tract infection	2	0.306278	0.343029	0.550843	0.785955
VILDAGLIPTIN	Vertigo	2	0.307912	0.341673	0.555652	0.782362
VILDAGLIPTIN	Dizziness	2	0.315843	0.334724	0.579465	0.764274
SITAGLIPTIN	Large haematoma	2	0.318917	0.331912	0.588879	0.756922
METFORMIN	Diabetic ketoacidosis	2	0.320425	0.330484	0.593571	0.753237
ALOGLIPTIN	Polyuria, Pollakiuria, Nocturia or Urinary urgency	2	0.329591	0.32189	0.621055	0.730681
DAPAGLIFLOZIN	Cardiac failure	2	0.335804	0.316394	0.638738	0.71495
DAPAGLIFLOZIN	Iron deficiency anaemia	2	0.353517	0.30182	0.684445	0.669387
DAPAGLIFLOZIN	Respiratory tract infection	2	0.355124	0.300557	0.688433	0.66506
VILDAGLIPTIN	Headache	2	0.356712	0.299274	0.692413	0.660733
EMPAGLIFLOZIN	Respiratory tract infection	2	0.361418	0.29536	0.70425	0.64769
DAPAGLIFLOZIN	Polydipsia	2	0.372115	0.286043	0.73123	0.61669
CANAGLIFLOZIN	Dry mouth	2	0.373629	0.284706	0.734993	0.612183
VILDAGLIPTIN	Diarrhoea	2	0.375127	0.283368	0.738749	0.607655
EMPAGLIFLOZIN	Polydipsia	2	0.378097	0.280647	0.746212	0.598573
LINAGLIPTIN	Osteoporosis	2	0.412416	0.246172	0.829451	0.484038
DAPAGLIFLOZIN	Oedema	2	0.419485	0.238756	0.84508	0.458671
EMPAGLIFLOZIN	Oedema	2	0.430471	0.226207	0.869284	0.417227
LINAGLIPTIN	Petechiae	2	0.434416	0.22093	0.878234	0.401565
LINAGLIPTIN	Polydipsia	2	0.443561	0.207558	0.898398	0.364525
METFORMIN	Exanthematous rash	2	0.447573	0.201817	0.906543	0.348203
METFORMIN	Epistaxis	2	0.464689	0.18104	0.93513	0.279469
EMPAGLIFLOZIN	Dyspepsia	2	0.467593	0.177693	0.939451	0.267594
DAPAGLIFLOZIN	Abdominal pain	2	0.473307	0.170482	0.947956	0.243674
EMPAGLIFLOZIN	COVID-19 infection	2	0.481842	0.158349	0.960024	0.207251
METFORMIN	Hypoglycaemia	2	0.486158	0.151927	0.965627	0.188685
EMPAGLIFLOZIN	Hyperglycaemia	2	0.494992	0.139233	0.97576	0.150614
DAPAGLIFLOZIN	Vertigo	2	0.496501	0.137373	0.977286	0.144111
METFORMIN	Orthostatic hypotension	2	0.499508	0.133566	0.980281	0.131031
EMPAGLIFLOZIN	Urinary tract infection	2	0.501003	0.131473	0.981755	0.124471
LINAGLIPTIN	COVID-19 infection	2	0.513169	0.11333	0.99218	0.0709011
DAPAGLIFLOZIN	Headache	2	0.522692	0.108293	0.998039	0.0290166
SAXAGLIPTIN	Other health problems experienced since treatment initiation (at least six months and less than two years)	1	0.196226	0.419074	0.2482	0.948159
DAPAGLIFLOZIN	Acute pancreatitis	1	0.21343	0.410881	0.284526	0.933512
SITAGLIPTIN	Blood urea increased	1	0.224247	0.405627	0.30799	0.922996
SITAGLIPTIN	Lymphocytopenia	1	0.226723	0.404306	0.313829	0.920326
LINAGLIPTIN	Hypermagnesaemia	1	0.241876	0.394733	0.3545	0.901538
LINAGLIPTIN	Bullous pemphigoid	1	0.243854	0.393353	0.360246	0.898785
SITAGLIPTIN	Hyperphosphataemia	1	0.271954	0.370537	0.449632	0.852774
VILDAGLIPTIN	Hypoglycaemia	1	0.282905	0.362363	0.480829	0.833539
VILDAGLIPTIN	Orthostatic hypotension	1	0.293285	0.354186	0.51128	0.813533
VILDAGLIPTIN	Syncope	1	0.294959	0.352826	0.516289	0.81012
CANAGLIFLOZIN	Large haematoma	1	0.302993	0.345836	0.541153	0.79296
VILDAGLIPTIN	Nausea and vomiting	1	0.304607	0.344422	0.546035	0.789481
LINAGLIPTIN	Diabetic ketoacidosis	1	0.311132	0.338918	0.565222	0.775165
EMPAGLIFLOZIN	Malleolar oedema	1	0.312717	0.337531	0.569986	0.771544
VILDAGLIPTIN	Large haematoma	1	0.314273	0.336136	0.574745	0.767911
ALOGLIPTIN	Oedema	1	0.321916	0.329046	0.598252	0.749541
METFORMIN	Haematocrit increased	1	0.323392	0.327596	0.602918	0.745834
CANAGLIFLOZIN	Cardiac failure	1	0.326356	0.324689	0.612164	0.73836
CANAGLIFLOZIN	Iron deficiency anaemia	1	0.33275	0.319169	0.629902	0.72283
CANAGLIFLOZIN	Respiratory tract infection	1	0.334289	0.317792	0.634322	0.71889
CANAGLIFLOZIN	Polydipsia	1	0.338908	0.313591	0.647418	0.707009
VILDAGLIPTIN	Osteoporosis	1	0.340459	0.312212	0.651718	0.702983
DAPAGLIFLOZIN	Exanthematous rash	1	0.343647	0.30947	0.66015	0.694851
EMPAGLIFLOZIN	Exanthematous rash	1	0.345273	0.308161	0.664291	0.690691
CANAGLIFLOZIN	Oedema	1	0.358291	0.297976	0.696376	0.6564
ALOGLIPTIN	Urinary tract infection	1	0.36297	0.294049	0.708158	0.643306
DAPAGLIFLOZIN	Erythema	1	0.364507	0.292731	0.712058	0.638909
EMPAGLIFLOZIN	Epistaxis	1	0.36605	0.291398	0.715922	0.634503
VILDAGLIPTIN	Oedema	1	0.379575	0.279276	0.749912	0.594009
METFORMIN	Hyperphosphataemia	1	0.381061	0.277902	0.753577	0.589424
DAPAGLIFLOZIN	Hypoglycaemia	1	0.383989	0.275158	0.760881	0.580188
DAPAGLIFLOZIN	Renal failure	1	0.385429	0.273766	0.764525	0.575554
SITAGLIPTIN	Erythema	1	0.386859	0.272345	0.768155	0.57092
SITAGLIPTIN	Blood creatinine increased	1	0.388269	0.27091	0.771786	0.566273
EMPAGLIFLOZIN	Hypoglycaemia	1	0.389678	0.269446	0.775393	0.561627
CANAGLIFLOZIN	Dermatitis	1	0.396857	0.262223	0.792879	0.537976
EMPAGLIFLOZIN	Syncope	1	0.402602	0.256601	0.806409	0.518538
SITAGLIPTIN	Bone fracture	1	0.404008	0.255144	0.80977	0.513657
CANAGLIFLOZIN	COVID-19 infection	1	0.405413	0.253665	0.813106	0.508769
LINAGLIPTIN	Erythema	1	0.408185	0.250677	0.819758	0.498942
ALOGLIPTIN	Diarrhoea	1	0.409581	0.249139	0.823033	0.494021
DAPAGLIFLOZIN	Nausea and vomiting	1	0.413821	0.244694	0.832638	0.479009
EMPAGLIFLOZIN	Nausea and vomiting	1	0.415237	0.243199	0.835786	0.473966
VILDAGLIPTIN	Dermatitis	1	0.416658	0.241723	0.838901	0.468888
SITAGLIPTIN	Orthostatic hypotension	1	0.418064	0.240258	0.842015	0.46378
LINAGLIPTIN	Hypoglycaemia	1	0.422297	0.235791	0.85118	0.448359
VILDAGLIPTIN	COVID-19 infection	1	0.423684	0.234276	0.85422	0.443187
CANAGLIFLOZIN	Urinary tract infection	1	0.429137	0.227883	0.866285	0.422436
DAPAGLIFLOZIN	Gastroenteritis	1	0.431801	0.224483	0.872268	0.412016
ALOGLIPTIN	Dry mouth	1	0.433116	0.222733	0.875251	0.40679
EMPAGLIFLOZIN	Gastroenteritis	1	0.438283	0.215254	0.887097	0.385845
CANAGLIFLOZIN	Dizziness	1	0.439552	0.213281	0.890037	0.380584
LINAGLIPTIN	Syncope	1	0.442233	0.209425	0.895621	0.369927
CANAGLIFLOZIN	Hypercholesterolaemia	1	0.456058	0.191222	0.921413	0.314406
LINAGLIPTIN	Gastroenteritis	1	0.458919	0.187837	0.926114	0.302864
EMPAGLIFLOZIN	Osteoporosis	1	0.461811	0.184449	0.930661	0.291217
ALOGLIPTIN	Musculoskeletal pain, Pain in extremity	1	0.466148	0.179334	0.937291	0.273555
EMPAGLIFLOZIN	Iron deficiency anaemia	1	0.470464	0.174175	0.943729	0.255664
EMPAGLIFLOZIN	Petechiae	1	0.471887	0.172378	0.945852	0.249669
VILDAGLIPTIN	Hypercholesterolaemia	1	0.474722	0.168539	0.950043	0.237661
SITAGLIPTIN	Iron deficiency anaemia	1	0.484706	0.154044	0.963809	0.194912
SITAGLIPTIN	Polydipsia	1	0.48907	0.14765	0.969171	0.176137
VILDAGLIPTIN	Dry mouth	1	0.49054	0.145597	0.970877	0.169796
CANAGLIFLOZIN	Polyuria, Pollakiuria, Nocturia or Urinary urgency	1	0.498009	0.135499	0.978789	0.137582
SITAGLIPTIN	Oedema	1	0.508569	0.120675	0.988548	0.0912071
EMPAGLIFLOZIN	Abdominal pain	1	0.514761	0.110788	0.993216	0.064061
DAPAGLIFLOZIN	COVID-19 infection	1	0.517922	0.108735	0.995254	0.0501169
METFORMIN	Dehydration	1	0.51952	0.107597	0.996194	0.0431249
METFORMIN	Renal failure	1	0.521104	0.107858	0.997134	0.0360708
SITAGLIPTIN	Abdominal pain	1	0.524294	0.111156	0.998886	0.021931
EMPAGLIFLOZIN	Diarrhoea	1	0.527732		1	0.00754485

## Sheet: dataset_description
Characteristic	Description
Data source	Data were obtained from a multicentre cross-sectional survey conducted in 170 community pharmacies belonging to the Sentinel Pharmacy Surveillance Network of Castilla y León, Spain. Each pharmacy in the network selected 9 patients receiving chronic treatment for more than 6 months: 3 with DPP4i, 3 with SGLT2i, and 3 with metformin as the only antidiabetic drug
Study period	Cross-sectional survey conducted in 2021
Inclusion criteria	Adults (≥18 years) with type 2 diabetes receiving metformin alone, a DPP4 inhibitor alone, or an SGLT2 inhibitor alone for at least 6 months
Exclusion criteria	1) Patients receiving additional glucose-lowering therapies (e.g., insulin, sulfonylureas, GLP-1 receptor agonists, or other oral antidiabetic agents) were excluded to facilitate interpretable drug–event signal detection. 2) Non-antidiabetic concomitant medications could be recorded during the interview but were not incorporated into the disproportionality analysis because attribution of events t…
Level of aggregation	Drug–event pair dataset (no individual-level patient data included)
Drug coding system	ATC system
MedDRA version	MedDRA Version 28.0 (March 2025; terms harmonized for the supplementary dataset)
Missing data handling	Records containing missing values in variables required for signal detection were excluded from the analysis.
Total number of reports	974
Unique drugs	9
Unique PTs	49
Drug–event pairs	241
Analytical method	Adaptation of Bayesian Confidence Propagation Neural Network (BCPNN)
Statistical software	R version 3.4.1 and PhViD package version 1.0.8
